# Supplementary material for: In Situ LSPR Sensing of Secreted Insulin in Organ-on-Chip
Source: Biosensors (Basel). 2021 Apr 28;11(5):138. doi: 10.3390/bios11050138 (PMC8144989; doi:10.3390/bios11050138)
Supplement: Supplementary file 1 [file biosensors-11-00138-s001.zip]

Archive with 6 entries (5 files):
- biosensors-1170282-sup/
- biosensors-1170282-sup/SI_Biosensors_MAO_JC.pdf
- biosensors-1170282-sup/V1.avi
- biosensors-1170282-sup/V1.mp4
- biosensors-1170282-sup/V2.avi
- biosensors-1170282-sup/V2.mp4
